# Supplementary material for: Investigation of the Release Mechanism and Mould Resistance of Citral-Loaded Bamboo Strips
Source: Polymers (Basel). 2021 Sep 28;13(19):3314. doi: 10.3390/polym13193314 (PMC8512208; doi:10.3390/polym13193314)
Supplement: Supplementary file 1 [file polymers-13-03314-s001.zip]

Archive with 1 entries (1 files):
- polymers-1390684-supplementary.pdf
